# Supplementary material for: Efficacy of Locally Applied Flurbiprofen in Sore Throat Treatment: A Scoping Review
Source: Biomedicines. 2025 Dec 10;13(12):3035. doi: 10.3390/biomedicines13123035 (PMC12730300; doi:10.3390/biomedicines13123035)
Supplement: Supplementary file 1 [file biomedicines-13-03035-s001.zip]

Archive with 1 entries (1 files):
- biomedicines-4043654-Table S1-PRISMA_2020_checklist.pdf
